# Supplementary material for: Phylogenetic analyses of the mitochondrial, plastid, and nuclear genes of Babesia sp. Mymensingh and its naming as Babesia naoakii n. sp
Source: Parasit Vectors. 2022 Aug 24;15:299. doi: 10.1186/s13071-022-05374-9 (PMC9404586; doi:10.1186/s13071-022-05374-9)
Supplement: Supplementary file 1 — Additional file 1: Table S1. List of nuclear genes (n = 89) used for concatenated phylogenetic trees in Fig. 3. [file 13071_2022_5374_MOESM1_ESM.xlsx]

## Sheet: Suppl. table
	Table S1. List of nuclear genes (n = 89) used for concatenated phylogenetic trees in Fig. 3
No.	Gene	GenBank Accession number	Locus tag
		for Babesia sp. Mymensingh	B. bovis	B. bigemina	B. ovata	B. diveregens	T. annulata
1	phosphoacetylglucosamine mutase	LC684678	BBOV_III000660	BBBOND_0403700	BOVATA_035430	Bdiv_012750	TA15865
2	hypothetical protein	LC684679	BBOV_IV001110	BBBOND_0402650	BOVATA_036340	Bdiv_013560c	TA19030
3	prohibitin	LC684680	BBOV_I004460	BBBOND_0402330	BOVATA_036810	Bdiv_014040	TA19320
4	hypothetical protein	LC684681	BBOV_II002560	BBBOND_0202540	BOVATA_031760	Bdiv_010700c	TA08155
5	cytochrome C1	LC684682	BBOV_II002550	BBBOND_0202530	BOVATA_031770	Bdiv_010710	TA08150
6	glyceraldehyde-3-phosphate dehydrogenase protein	LC684683	BBOV_II002540	BBBOND_0202520	BOVATA_031780	Bdiv_010720	TA08145
7	hypothetical protein	LC684684	BBOV_IV004520	BBBOND_0210550	BOVATA_037230	Bdiv_028640	TA21345
8	hypothetical protein	LC684685	BBOV_II001680	BBBOND_0201570	BOVATA_032850	Bdiv_011520c	TA08315
9	Subunit of both RNase MRP and nuclear RNase P	LC684686	BBOV_I000340	BBBOND_0300670	BOVATA_041540	Bdiv_007830c	TA15800
10	5-nucleotidase	LC684687	BBOV_III000440	BBBOND_0301780	BOVATA_042380	Bdiv_018200	TA18260
11	ubiquitin-conjugating enzyme	LC684688	BBOV_II004660	BBBOND_0205030	BOVATA_029460	Bdiv_008670	TA12340
12	hypothetical protein	LC684689	BBOV_II004560	BBBOND_0204930	BOVATA_029530	Bdiv_008770c	TA12405
13	T-complex protein 1 epsilon subunit	LC684690	BBOV_II004650	BBBOND_0205020	BOVATA_029470	Bdiv_008680c	TA12345
14	ribonucleoside-diphosphate reductase large subunit	LC684691	BBOV_I004870	BBBOND_0405840	BOVATA_039160	Bdiv_020310	TA05060
15	GST/eEF1-gamma domain containg protein	LC684692	BBOV_II000890	BBBOND_0200780	BOVATA_033620	Bdiv_030780	TA08705
16	Serine--tRNA ligase	LC684693	BBOV_IV001340	BBBOND_0402510	BOVATA_036630	Bdiv_013850	TA19195
17	M phase phospho MPP10	LC684694	BBOV_IV001330	BBBOND_0402520	BOVATA_036620	Bdiv_013840c	TA19190
18	Synaptobrevin like YKT6	LC684695	BBOV_I000460	BBBOND_0300470	BOVATA_041410	Bdiv_007700c	TA15855
19	recQ-mediated genome instability 1	LC684696	BBOV_IV006770	BBBOND_0401420	BOVATA_037700	Bdiv_005400	TA07055
20	emp24 gp25L p24 family protein	LC684697	BBOV_III006340	BBBOND_0307820	BOVATA_004470	Bdiv_035090	TA12565
21	ATP synthase F1 delta subunit	LC684698	BBOV_IV008470	BBBOND_0106060	BOVATA_020350	Bdiv_021110	TA06450
22	DNA-directed RNA polymerase III RPC5	LC684699	BBOV_I000810	BBBOND_0300390	BOVATA_041350	Bdiv_007660c	TA19835
23	Inner membrane	LC684700	BBOV_I000790	BBBOND_0300410	BOVATA_041370	Bdiv_007680	TA19845
24	40S ribosomal protein S24 protein	LC684701	BBOV_II003270	BBBOND_0203390	BOVATA_030990	Bdiv_010070	TA07530
25	EXS family protein	LC684702	BBOV_II007270	BBBOND_0102950	BOVATA_023340	Bdiv_014860	TA11745
26	hypothetical protein	LC684703	BBOV_II006050	BBBOND_0104110	BOVATA_022040	Bdiv_003960	TA13800
27	glucose-6-phosphate 1	LC684704	BBOV_IV001600	BBBOND_0405550	BOVATA_039380	Bdiv_019910	TA05220
28	elongation factor 2	LC684705	BBOV_I003090	BBBOND_0205920	BOVATA_028750	Bdiv_000250	TA20405
29	seryl-tRNA synthetase	LC684706	BBOV_IV007240	BBBOND_0400920	BOVATA_038210	Bdiv_005830c	TA03465
30	major facilitator superfamily member protein	LC684707	BBOV_IV011400	BBBOND_0107840	BOVATA_004490	Bdiv_025320c	TA16670
31	ribosomal phosphoprotein P0	LC684708	BBOV_IV004540	BBBOND_0210520	BOVATA_012710	Bdiv_028610c	TA21355
32	hypothetical protein	LC684709	BBOV_IV005980	BBBOND_0208690	BOVATA_011100	Bdiv_027180	TA20890
33	hypothetical protein	LC684710	BBOV_II003140	BBBOND_0203140	BOVATA_031180	Bdiv_010200c	TA07600
34	tyrosine phosphatase	LC684711	BBOV_IV011660	BBBOND_0109870	BOVATA_016520	Bdiv_025100c	TA16540
35	hypothetical protein	LC684712	BBOV_III008950	BBBOND_0312420	BOVATA_001330	Bdiv_032630c	TA09925
36	hypothetical protein	LC684713	BBOV_II001430	BBBOND_0201090	BOVATA_033130	Bdiv_011790c	TA08475
37	eukaryotic translation initiation factor 5	LC684714	BBOV_III001090	BBBOND_0302480	BOVATA_045500	Bdiv_040270c	TA17905
38	40S ribosomal protein S12	LC684715	BBOV_III001100	BBBOND_0302490	BOVATA_045490	Bdiv_040260c	TA17900
39	UDP-galactose	LC684716	BBOV_IV011720	BBBOND_0110000	BOVATA_016400	Bdiv_025010	TA16525
40	ATPase AAA	LC684717	BBOV_IV007770	BBBOND_0400310	BOVATA_038750	Bdiv_006360c	TA03770
41	CAMK CDPK kinase	LC684718	BBOV_IV003210	BBBOND_0110960	BOVATA_015450	Bdiv_024410	TA16180
42	HISTONE fold protein	LC684719	BBOV_I001860	BBBOND_0207230	BOVATA_027620	Bdiv_001310	TA05395
43	40S ribosomal protein S28	LC684720	BBOV_IV002240	BBBOND_0404560	BOVATA_040260	Bdiv_019090c	TA04505
44	RNA helicase	LC684721	BBOV_IV007660	BBBOND_0400430	BOVATA_038640	Bdiv_006240	TA03565
45	hypothetical protein	LC684722	BBOV_IV007500	BBBOND_0400580	BOVATA_038510	Bdiv_006090c	TA03630
46	histone h2a	LC684723	BBOV_II001900	BBBOND_0201860	BOVATA_027580	Bdiv_011310c	TA07845
47	apicoplast triosephosphate translocator APT1	LC684724	BBOV_I004950	BBBOND_0405760	BOVATA_039200	Bdiv_020230	TA05100
48	WD G-beta repeat-containing protein	LC684725	BBOV_I003610	BBBOND_0207910	BOVATA_026950	Bdiv_001890	TA20625
49	hypothetical protein	LC684726	BBOV_II007140	BBBOND_0103100	BOVATA_023220	Bdiv_014990c	TA11675
50	succinyl- synthetase beta chain SSC-beta	LC684727	BBOV_IV010490	BBBOND_0108180	BOVATA_018000	Bdiv_023280	TA02815
51	hypothetical protein similar to BOVATA_041430	LC684728	BBOV_I000440	BBBOND_0300490	BOVATA_041430	Bdiv_007720c	TA15845
52	COPII-coated vesicle component Sec13	LC684729	BBOV_III003640	BBBOND_0311510	BOVATA_007830	Bdiv_036660c	TA02565
53	heat shock 90	LC684730	BBOV_IV008400	BBBOND_0105820	BOVATA_020650	Bdiv_021060	TA06470
54	trafficking particle complex subunit 8	LC684731	BBOV_IV008410	BBBOND_0105830	BOVATA_020640	Bdiv_021070	TA06465
55	hypothetical protein	LC684732	BBOV_III007280	BBBOND_0306230	BOVATA_003260	Bdiv_034240c	TA10780
56	hypothetical protein	LC684733	BBOV_III006250	BBBOND_0308550	BOVATA_005110	Bdiv_035530c	TA12820
57	HVA22-like protein	LC684734	BBOV_III010800	BBBOND_0101320	BOVATA_025330	Bdiv_016460	TA13960
58	ubiquitin carboxyl-terminal hydrolase family 2	LC684735	BBOV_IV001730	BBBOND_0405400	BOVATA_039520	Bdiv_019770	TA04875
59	glycoprotease family protein	LC684736	BBOV_II003000	BBBOND_0202920	BOVATA_031360	Bdiv_010340c	TA07680
60	histone H2B	LC684737	BBOV_IV006840	BBBOND_0401340	BOVATA_037800	Bdiv_005460c	TA07290
61	ubiquinone menaquinone biosynthesis methyltransferases family protein	LC684738	BBOV_III009020	BBBOND_0312600	BOVATA_001190	Bdiv_032420	TA09885
62	RNA recognition motif-containing protein	LC684739	BBOV_II005790	BBBOND_0104370	BOVATA_021590	Bdiv_003700	TA13760
63	casein kinase I	LC684740	BBOV_III002900	BBBOND_0305090	BOVATA_008370	Bdiv_038890	TA03895
64	DNA polymerase III subunit alpha	LC684741	BBOV_I003030	BBBOND_0205760	BOVATA_028880	Bdiv_003470c	TA20365
65	nuclear movement domain-containing protein	LC684742	BBOV_I001710	BBBOND_0205800	BOVATA_028840	Bdiv_000300	TA20425
66	hypothetical protein	LC684743	BBOV_III000370	BBBOND_0301650	BOVATA_042270	Bdiv_018110c	TA18355
67	integral membrane family I protein	LC684744	BBOV_III003420	BBBOND_0305370	BOVATA_008120	Bdiv_036410	TA04000
68	(p)ppGpp synthetase	LC684745	BBOV_I004780	BBBOND_0405930	BOVATA_039110	Bdiv_020410c	TA05000
69	hypothetical protein	LC684746	BBOV_I002830	BBBOND_0205590	BOVATA_029020	Bdiv_003300c	TA20255
70	DNA-directed RNA polymerase I RPA12	LC684747	BBOV_IV009140	BBBOND_0106660	BOVATA_019720	Bdiv_021870	TA06045
71	GMP synthase	LC684748	BBOV_IV009110	BBBOND_0106630	BOVATA_019750	Bdiv_021840c	TA06065
72	hypothetical protein	LC684749	BBOV_II006620	BBBOND_0103570	BOVATA_022630	Bdiv_004540c	TA14250
73	QF122 antigen	LC684750	BBOV_IV009030	BBBOND_0106520	BOVATA_019910	Bdiv_021690c	TA06135
74	HAD superfamily hydrolase	LC684751	BBOV_IV003220	BBBOND_0110880	BOVATA_015550	Bdiv_024430	TA16195
75	60S ribosomal protein L18ae	LC684752	BBOV_III004630	BBBOND_0310310	BOVATA_006740	Bdiv_037530	TA15210
76	1-deoxy-D-xylulose-5-phosphate synthase	LC684753	BBOV_III002600	BBBOND_0304250	BOVATA_009180	Bdiv_038270c	TA20470
77	tRNA (guanine-N1)-methyltransferase family protein	LC684754	BBOV_III002590	BBBOND_0304240	BOVATA_009190	Bdiv_038260c	TA07045
78	hypothetical protein	LC684755	BBOV_II000480	BBBOND_0200250	BOVATA_034180	Bdiv_030430c	TA08905
79	ADP-ribose pyrophosphatase	LC684756	BBOV_I000250	BBBOND_0300810	BOVATA_041640	Bdiv_007940	TA15725
80	actin	LC684757	BBOV_I000300	BBBOND_0300760	BOVATA_041600	Bdiv_007890	TA15750
81	U1 small nuclear ribonucleoprotein	LC684758	BBOV_III004120	BBBOND_0311110	BOVATA_007330	Bdiv_037080	TA02600
82	ribonuclease H2 subunit	LC684759	BBOV_III002300	BBBOND_0303540	BOVATA_009800	Bdiv_039320c	TA18385
83	ras-related protein Rab11A	LC684760	BBOV_IV006550	BBBOND_0401630	BOVATA_037490	Bdiv_005250	TA09700
84	MYND finger protein	LC684761	BBOV_III002210	BBBOND_0303630	BOVATA_009730	Bdiv_039250c	TA18530
85	cysteine protease	LC684762	BBOV_IV007730	BBBOND_0400360	BOVATA_038700	Bdiv_006310	TA03725
86	leucine-rich repeat	LC684763	BBOV_I001640	BBBOND_0206040	BOVATA_028660	Bdiv_000360c	TA07655
87	pyruvate kinase	LC684764	BBOV_III010130	BBBOND_0204280	BOVATA_030160	Bdiv_017200	TA11540
88	ribosomal protein L7Ae-related protein	LC684765	BBOV_II004250	BBBOND_0204210	BOVATA_030140	Bdiv_009110c	TA07115
89	protein phosphatase 2C	LC684766	BBOV_I000710	BBBOND_0301070	BOVATA_041840	Bdiv_008320c	TA15545
