# Supplementary material for: Phylogenetic analyses of the mitochondrial, plastid, and nuclear genes of Babesia sp. Mymensingh and its naming as Babesia naoakii n. sp
Source: Parasit Vectors. 2022 Aug 24;15:299. doi: 10.1186/s13071-022-05374-9 (PMC9404586; doi:10.1186/s13071-022-05374-9)
Supplement: Supplementary file 2 — Additional file 2: Table S2. List of nuclear genes (n = 30) used for concatenated phylogenetic trees in Fig. S1. [file 13071_2022_5374_MOESM2_ESM.xlsx]

## Sheet: Suppl. table
	Table S2. List of nuclear genes (n = 30) used for concatenated phylogenetic trees in Fig. S1
No.	Gene	GenBank Accession number	Locus tag
		for Babesia sp. Mymensingh	B. bovis	B. bigemina	B. ovata	B. diveregens	Babesia sp. Xinjiang	T. annulata	T. parva	T. orientalis	P. falciparum
1	prohibitin	LC684680	BBOV_I004460	BBBOND_0402330	BOVATA_036810	Bdiv_014040	BXIN_1919	TA19320	TP01_0188	TOT_010000175	PF3D7_1014700
2	hypothetical protein	LC684681	BBOV_II002560	BBBOND_0202540	BOVATA_031760	Bdiv_010700c	BXIN_2505	TA08155	TP04_0385	TOT_040000573	PF3D7_1243100
3	cytochrome C1	LC684682	BBOV_II002550	BBBOND_0202530	BOVATA_031770	Bdiv_010710	BXIN_2506	TA08150	TP04_0384	TOT_040000572	PF3D7_1462700
4	glyceraldehyde-3-phosphate dehydrogenase protein	LC684683	BBOV_II002540	BBBOND_0202520	BOVATA_031780	Bdiv_010720	BXIN_2507	TA08145	TP04_0383	TOT_040000571	PF3D7_1462800
5	hypothetical protein	LC684684	BBOV_IV004520	BBBOND_0210550	BOVATA_037230	Bdiv_028640	BXIN_0148	TA21345	TP01_0298	TOT_010000275	PF3D7_1434200
6	ubiquitin-conjugating enzyme	LC684688	BBOV_II004660	BBBOND_0205030	BOVATA_029460	Bdiv_008670	BXIN_2254	TA12340	TP02_0288	TOT_020000267	PF3D7_0319300
7	T-complex protein 1 epsilon subunit	LC684690	BBOV_II004650	BBBOND_0205020	BOVATA_029470	Bdiv_008680c	BXIN_2255	TA12345	TP02_0289	TOT_020000268	PF3D7_0320300
8	ribonucleoside-diphosphate reductase large subunit	LC684691	BBOV_I004870	BBBOND_0405840	BOVATA_039160	Bdiv_020310	BXIN_0878	TA05060	TP03_0528	TOT_030000324	PF3D7_1437200
9	40S ribosomal protein S24 protein	LC684701	BBOV_II003270	BBBOND_0203390	BOVATA_030990	Bdiv_010070	BXIN_2383	TA07530	TP04_0266	TOT_040000634	PF3D7_0519400
10	elongation factor 2	LC684705	BBOV_I003090	BBBOND_0205920	BOVATA_028750	Bdiv_000250	BXIN_2177	TA20405	TP01_0529	TOT_010000480	PF3D7_1451100
11	ribosomal phosphoprotein P0	LC684708	BBOV_IV004540	BBBOND_0210520	BOVATA_012710	Bdiv_028610c	BXIN_0146	TA21355	TP01_0294	TOT_010000272	PF3D7_1130200
12	hypothetical protein	LC684712	BBOV_III008950	BBBOND_0312420	BOVATA_001330	Bdiv_032630c	BXIN_1406	TA09925	TP04_0798	TOT_040000130	PF3D7_1406800
13	40S ribosomal protein S12	LC684715	BBOV_III001100	BBBOND_0302490	BOVATA_045490	Bdiv_040260c	BXIN_1513	TA17900	TP03_0717	TOT_030000154	PF3D7_0307100
14	CAMK CDPK kinase	LC684718	BBOV_IV003210	BBBOND_0110960	BOVATA_015450	Bdiv_024410	BXIN_0251	TA16180	TP01_1073	TOT_010001019	PF3D7_0717500
15	HISTONE fold protein	LC684719	BBOV_I001860	BBBOND_0207230	BOVATA_027620	Bdiv_001310	BXIN_2556	TA05395	TP03_0152	TOT_030000697	PF3D7_0617900
16	40S ribosomal protein S28	LC684720	BBOV_IV002240	BBBOND_0404560	BOVATA_040260	Bdiv_019090c	BXIN_0807	TA04505	TP03_0428	TOT_030000426	PF3D7_1461300
17	histone h2a	LC684723	BBOV_II001900	BBBOND_0201860	BOVATA_027580	Bdiv_011310c	BXIN_2555	TA07845	TP04_0322	TOT_040000518	PF3D7_0617800
18	apicoplast triosephosphate translocator APT1	LC684724	BBOV_I004950	BBBOND_0405760	BOVATA_039200	Bdiv_020230	BXIN_0872	TA05100	TP03_0536	TOT_030000328	PF3D7_0508300
19	succinyl- synthetase beta chain SSC-beta	LC684727	BBOV_IV010490	BBBOND_0108180	BOVATA_018000	Bdiv_023280	BXIN_2978	TA02815	TP01_0677	TOT_010000670	PF3D7_1431600
20	heat shock 90	LC684730	BBOV_IV008400	BBBOND_0105820	BOVATA_020650	Bdiv_021060	BXIN_1038	TA06470	TP02_0244	TOT_020000226	PF3D7_1222300
21	hypothetical protein	LC684733	BBOV_III006250	BBBOND_0308550	BOVATA_005110	Bdiv_035530c	BXIN_0486	TA12820	TP02_0371	TOT_020000366	PF3D7_0528000
22	HVA22-like protein	LC684734	BBOV_III010800	BBBOND_0101320	BOVATA_025330	Bdiv_016460	BXIN_0655	TA13960	TP02_0066	TOT_020001019	PF3D7_0316700
23	histone H2B	LC684737	BBOV_IV006840	BBBOND_0401340	BOVATA_037800	Bdiv_005460c	BXIN_1994	TA07290	TP04_0071	TOT_040000822	PF3D7_0714000
24	casein kinase I	LC684740	BBOV_III002900	BBBOND_0305090	BOVATA_008370	Bdiv_038890	BXIN_0414	TA03895	TP03_0315	TOT_030000535	PF3D7_1136500.2
25	GMP synthase	LC684748	BBOV_IV009110	BBBOND_0106630	BOVATA_019750	Bdiv_021840c	BXIN_3080	TA06065	TP01_0862	TOT_010000811	PF3D7_1012600
26	60S ribosomal protein L18ae	LC684752	BBOV_III004630	BBBOND_0310310	BOVATA_006740	Bdiv_037530	BXIN_1171	TA15210	TP02_0803	TOT_020001087	PF3D7_1341200
27	actin	LC684757	BBOV_I000300	BBBOND_0300760	BOVATA_041600	Bdiv_007890	BXIN_0905	TA15750	TP02_0903	TOT_020001102	PF3D7_1246200
28	ras-related protein Rab11A	LC684760	BBOV_IV006550	BBBOND_0401630	BOVATA_037490	Bdiv_005250	BXIN_1970	TA09700	TP01_1204	TOT_010001145	PF3D7_1320600
29	cysteine protease	LC684762	BBOV_IV007730	BBBOND_0400360	BOVATA_038700	Bdiv_006310	BXIN_2069	TA03725	TP03_0280	TOT_030000563	PF3D7_1115300
30	pyruvate kinase	LC684764	BBOV_III010130	BBBOND_0204280	BOVATA_030160	Bdiv_017200	BXIN_0638	TA11540	TP02_0134	TOT_020000122	PF3D7_1037100
